# Supplementary material for: Caspase-1 in Cx3cr1-expressing cells drives an IL-18-dependent T cell response that promotes parasite control during acute Toxoplasma gondii infection
Source: PLoS Pathog. 2024 Oct 24;20(10):e1012006. doi: 10.1371/journal.ppat.1012006 (PMC11537422; doi:10.1371/journal.ppat.1012006)
Supplement: S1 Data — Raw data for S1e weight loss and S6h qPCR. (XLSX) [file ppat.1012006.s008.xlsx]

## Sheet: s1e weight loss
weight in grams												% of initial weight
day	WT1	WT2	WT3	WT4	WT5	Casp1 KO1	Casp1 KO2	Casp1 KO3	Casp1 KO4	Casp1 KO5		WT1	WT2	WT3	WT4	WT5	Casp1 KO1	Casp1 KO2	Casp1 KO3	Casp1 KO4	Casp1 KO5
0	19.41	18.28	17.8	19.26	18.11	18.4	18.1	17	17.8	19.8		100	100	100	100	100	100	100	100	100	100
8	19.8	18.2	17.9	18.9	18.1	18.39	18.32	17.16	17.67	19.58		102.009	99.5624	100.562	98.1308	99.9448	99.9457	101.215	100.941	99.2697	98.8889
12	20.4	15.8	15.9	16.8	16.2	18.9	18.1	16.9	17.9	19.18		105.1	86.4333	89.3258	87.2274	89.4533	102.717	100	99.4118	100.562	96.8687
17	20.1	15.8	15.4	16.7	19.2	19.8	18.4	16.6	17.8	20.5		103.555	86.4333	86.5169	86.7082	106.019	107.609	101.657	97.6471	100	103.535
25	20.1	15.8	15.7	16.2	18.3	18.4	17.4	16.4	16.9	19.5		103.555	86.4333	88.2022	84.1121	101.049	100	96.1326	96.4706	94.9438	98.4848
35	20.1	16	15.1	17	18.3	20.4	19.2	16.8	18.4	20.4		103.555	87.5274	84.8315	88.2658	101.049	110.87	106.077	98.8235	103.371	103.03
42	20.7	17.5	15.9	18.3	19	19.8	19.2	16.5	18.2	20.45		106.646	95.733	89.3258	95.0156	104.914	107.609	106.077	97.0588	102.247	103.283

## Sheet: s6h qpcr
dpi	sample	group	Casp1 2^-(∆∆Ct)	Il18 2^-(∆∆Ct)	Gbp2 2^-(∆∆Ct)	Casp1 log2	Il18 log2	Gbp2 log2
0	1	(+,-)	0.270969	0.470651	0.101642	-1.8838	-1.08727	-3.29843
0	2	(-,-)	#DIV/0!	#DIV/0!	0.64505	#DIV/0!	#DIV/0!	-0.632517
0	3	(-,+)	#DIV/0!	2.77856	#DIV/0!	#DIV/0!	1.47434	#DIV/0!
0	4	(+,+)	#DIV/0!	#DIV/0!	#DIV/0!	#DIV/0!	#DIV/0!	#DIV/0!
0	5	(+,-)	2.46151	#DIV/0!	6.69794	1.29954	#DIV/0!	2.74372
0	6	(-,-)	#DIV/0!	#DIV/0!	#DIV/0!	#DIV/0!	#DIV/0!	#DIV/0!
0	7	(-,+)	#DIV/0!	#DIV/0!	#DIV/0!	#DIV/0!	#DIV/0!	#DIV/0!
0	8	(+,+)	#DIV/0!	#DIV/0!	#DIV/0!	#DIV/0!	#DIV/0!	#DIV/0!
0	9	(+,-)	1.49927	2.12472	1.46888	0.584258	1.08727	0.554712
0	10	(-,-)	0.472528	0.514507	0.899921	-1.08153	-0.958737	-0.152129
0	11	(-,+)	#DIV/0!	#DIV/0!	#DIV/0!	#DIV/0!	#DIV/0!	#DIV/0!
0	12	(+,+)	#DIV/0!	#DIV/0!	#DIV/0!	#DIV/0!	#DIV/0!	#DIV/0!
3	13	(+,-)	0.199529	0.234781	0.549645	-2.32533	-2.09061	-0.863429
3	14	(-,-)	#DIV/0!	1.77664	0.196288	#DIV/0!	0.829154	-2.34895
3	15	(-,+)	#DIV/0!	#DIV/0!	#DIV/0!	#DIV/0!	#DIV/0!	#DIV/0!
3	16	(+,+)	#DIV/0!	#DIV/0!	0.487803	#DIV/0!	#DIV/0!	-1.03563
3	17	(+,-)	0.683936	0.163868	2.5035	-0.548066	-2.60939	1.32394
3	18	(-,-)	0.285187	1.91855	0.977392	-1.81002	0.940014	-0.0329909
3	19	(-,+)	1.70442	#DIV/0!	2.21875	0.76928	#DIV/0!	1.14975
3	20	(+,+)	0.55603	0.96195	1.7461	-0.846765	-0.0559669	0.804138
3	21	(+,-)	1.27426	0.817297	0.0150933	0.349662	-0.291068	-6.04995
3	22	(-,-)	0.744887	0.46407	1.44195	-0.424907	-1.10759	0.528018
3	23	(-,+)	1.92418	#DIV/0!	3.86669	0.94424	#DIV/0!	1.9511
3	24	(+,+)	1.95192	1.67534	3.42863	0.964893	0.744457	1.77763
3	25	(+,-)	4.2676	1.70118	13.114	2.09342	0.76654	3.71304
3	26	(-,-)	3.11447	1.59954	5.76829	1.63899	0.67766	2.52814
3	27	(-,+)	2.97672	1.28985	7.72325	1.57373	0.367201	2.94921
3	28	(+,+)	2.99621	1.53754	7.04112	1.58314	0.620623	2.8158
6	29	(+,-)	2.89881	1.64895	17.8455	1.53546	0.721547	4.15749
6	30	(-,-)	2.56206	0.865774	14.0116	1.35731	-0.207938	3.80855
6	31	(-,+)	3.74258	2.14184	32.9165	1.90403	1.09885	5.04074
6	32	(+,+)	3.3924	1.89692	35.4381	1.7623	0.923662	5.14723
6	33	(+,-)	3.79111	2.43695	19.4646	1.92262	1.28508	4.28278
6	34	(-,-)	3.19536	0.562718	20.3156	1.67598	-0.829517	4.34452
6	35	(-,+)	5.14458	2.08439	33.178	2.36305	1.05962	5.05216
6	36	(+,+)	3.77661	3.08357	26.1256	1.91709	1.6246	4.70739
6	37	(+,-)	3.64255	2.45751	16.1256	1.86495	1.2972	4.01128
6	38	(-,-)	2.00339	1.21097	18.5871	1.00244	0.27616	4.21623
6	39	(-,+)	3.56524	2.45954	21.6384	1.834	1.29839	4.43552
6	40	(+,+)	4.73162	2.59811	0.0237947	2.24234	1.37746	-5.39321
6	41	(+,-)	3.03521	1.82499	18.8038	1.6018	0.867888	4.23295
6	42	(-,-)	2.36334	0.913857	15.7822	1.24082	-0.129959	3.98022
6	43	(-,+)	3.39995	1.88863	29.9586	1.76551	0.917337	4.9049
6	44	(+,+)	2.67987	1.72722	22.0477	1.42216	0.788455	4.46256
